# Supplementary material for: The Role of Single Nucleotide Polymorphisms in MicroRNA Genes in Head and Neck Squamous Cell Carcinomas: Susceptibility and Prognosis
Source: Genes (Basel). 2024 Sep 20;15(9):1226. doi: 10.3390/genes15091226 (PMC11431317; doi:10.3390/genes15091226)
Supplement: Supplementary file 1 [file genes-15-01226-s001.zip]

Archive with 1 entries (1 files):
- genes-3071694-supplementary.xlsx
