# Supplementary material for: The Role of Single Nucleotide Polymorphisms in MicroRNA Genes in Head and Neck Squamous Cell Carcinomas: Susceptibility and Prognosis
Source: Genes (Basel). 2024 Sep 20;15(9):1226. doi: 10.3390/genes15091226 (PMC11431317; doi:10.3390/genes15091226)
Supplement: Supplementary file 1 [file genes-15-01226-s001.zip › genes-3071694-supplementary.xlsx]

## Sheet: Arkusz2
population	rs2910164		rs11614913		rs2292832		rs3746444
	Ref Allele	Alt Allele	Ref Allele	Alt Allele	Ref Allele	Alt Allele	Ref Allele	Alt Allele
Total	C=0.24523	G=0.75477	C=0.619718	G=0.000000 T=0.380282	T=0.298214	A=0.000000 C=0.701786	A=0.799298	G=0.200702
European	C=0.23032	G=0.76968	C=0.606457	G=0.000000 T=0.393543	T=0.287415	A=0.000000 C=0.712585	A=0.797836	G=0.202164
African	C=0.3665	G=0.6335	C=0.8319	G=0.0000, T=0.1681	T=0.3081	A=0.0000, C=0.6919	A=0.8229	G=0.1771
African Others	C=0.361	G=0.639	C=0.896	G=0.000, T=0.104	T=0.292	A=0.000, C=0.708	A=0.781	G=0.219
African American	C=0.3667	G=0.6333	C=0.8296	G=0.0000, T=0.1704	T=0.3087	A=0.0000, C=0.6913	A=0.8244	G=0.1756
Asian	C=0.589	G=0.411	C=0.507	G=0.000, T=0.493	T=0.613	A=0.000, C=0.387	A=0.879	G=0.121
East Asian	C=0.616	G=0.384	C=0.513	G=0.000, T=0.487	T=0.613	A=0.000, C=0.387	A=0.877	G=0.123
Other Asian	C=0.54	G=0.46	C=0.487	G=0.000, T=0.513	T=0.61	A=0.00, C=0.39	A=0.889	G=0.111
Latin American 1	C=0.354	G=0.646	C=0.7110	G=0.0000, T=0.2890	T=0.246	A=0.000, C=0.754	A=0.7802	G=0.2198
Latin American 2	C=0.312	G=0.688	C=0.6219	G=0.0000, T=0.3781	T=0.3825	A=0.0000, C=0.6175	A=0.8700	G=0.1300
South Asian	C=0.29	G=0.71	C=0.6934	G=0.0000, T=0.3066	T=0.4410	A=0.0000, C=0.5590	A=0.742	G=0.258
Other	C=0.2400	G=0.7600	C=0.61967	G=0.00000, T=0.38033	T=0.3145	A=0.0000, C=0.6855	A=0.78981	G=0.21019
